# Supplementary material for: Efficacy and safety of mesenchymal stem cell therapy in liver cirrhosis: a systematic review and meta-analysis
Source: Stem Cell Res Ther. 2023 Oct 20;14:301. doi: 10.1186/s13287-023-03518-x (PMC10590028; doi:10.1186/s13287-023-03518-x)
Supplement: Supplementary file 2 — Additional file 2. Detailed search strategy. [file 13287_2023_3518_MOESM2_ESM.xlsx]

## Sheet: Sheet1
Database	Search Details	Results	Time
Pubmed	("Liver Cirrhosis"[MeSH Terms] OR ("hepatic cirrhosis"[Title/Abstract] OR "cirrhosis hepatic"[Title/Abstract] OR "cirrhosis liver"[Title/Abstract] OR "fibrosis liver"[Title/Abstract] OR "liver fibrosis"[Title/Abstract])) AND ("Mesenchymal Stem Cells"[MeSH Terms] OR ("stem cell mesenchymal"[Title/Abstract] OR "mesenchymal stem cell"[Title/Abstract] OR "stem cells mesenchymal"[Title/Abstract] OR "b…	436 studies	16:31:00
Web of science	Liver Cirrhosis (Topic) or Hepatic Cirrhosis (Topic) or Cirrhosis, Hepatic (Topic) or Cirrhosis, Liver (Topic) or Fibrosis, Liver (Topic) or Liver Fibrosis (Topic) AND Mesenchymal Stem Cells (Topic) or Stem Cell, Mesenchymal (Abstract) or Mesenchymal Stem Cell (Abstract) or Stem Cells, Mesenchymal (Abstract) or Bone Marrow Mesenchymal Stem Cells (Abstract) or Bone Marrow Mesenchymal Stem Cell (Ab…	1354 studies	18:31:00
Embase	'mesenchymal stem cells':ab,ti OR 'stem cell, mesenchymal':ab,ti OR 'mesenchymal stem cell':ab,ti OR 'stem cells, mesenchymal':ab,ti OR 'bone marrow mesenchymal stem cells':ab,ti OR 'bone marrow mesenchymal stem cell':ab,ti OR 'bone marrow stromal cells':ab,ti OR 'bone marrow stromal cell':ab,ti OR 'bone marrow stromal cells, multipotent':ab,ti OR 'multipotent bone marrow stromal cell':ab,ti OR '…	747 sthdies	17:00:00
Cochrane library	(Mesenchymal Stem Cells):ti,ab,kw OR (Stem Cell, Mesenchymal):ti,ab,kw OR (Mesenchymal Stem Cell):ti,ab,kw OR (Stem Cells, Mesenchymal):ti,ab,kw OR (Bone Marrow Mesenchymal Stem Cells):ti,ab,kw OR (Bone Marrow Mesenchymal Stem Cell):ti,ab,kw OR (Bone Marrow Stromal Cells):ti,ab,kw OR (Bone Marrow Stromal Cell):ti,ab,kw OR (Bone Marrow Stromal Cells, Multipotent):ti,ab,kw OR (Multipotent Bone Marr…	62 studies	17:42:00
